# Supplementary material for: In Situ Simultaneous Analysis of Nitrogen and Phosphorus Migration in Urban Black Odorous Runoff
Source: Int J Environ Res Public Health. 2022 Oct 14;19(20):13240. doi: 10.3390/ijerph192013240 (PMC9603257; doi:10.3390/ijerph192013240)
Supplement: Supplementary file 1 [file ijerph-19-13240-s001.zip]

Archive with 1 entries (1 files):
- ijerph-1946921-supplementary.pdf
